# Supplementary material for: Associations of Mental Health Issues with Health Literacy and Vaccination Readiness against COVID-19 in Long-Term Care Facilities—A Cross-Sectional Analysis
Source: Eur J Investig Health Psychol Educ. 2024 Feb 20;14(3):432–46. doi: 10.3390/ejihpe14030029 (PMC10969694; doi:10.3390/ejihpe14030029)
Supplement: Supplementary file 1 [file ejihpe-14-00029-s001.zip]

Archive with 1 entries (1 files):
- ejihpe-2699389-supplementary.pdf
